# Supplementary material for: Expression patterns of kiss2 and gpr54‐2 in Monopterus albus suggest these genes may play a role in sex reversal in fish
Source: FEBS Open Bio. 2019 Sep 10;9(10):1835–44. doi: 10.1002/2211-5463.12727 (PMC6768111; doi:10.1002/2211-5463.12727)
Supplement: Supplementary file 1 — Table S1. qPCR data. [file FEB4-9-1835-s001.xlsx]

## Sheet: gpr54
GPR54 expression (qPCR) Raw data										Analysis tissues of each sex
Sexual distinction	Sample	Cq mean	Cq Std. Dev	△ct mean	2^-△△ct mean	2^-△△ct Std.Dev	log10（2^-△△ct mean）
Female	liver	32.6888	0.578177	12.5357	206.715	80.695	2.31537			GPR54 in female										GPR54 in inter sex										GPR54 in male
Female	liver	36.6601	0.000203072	17.0094	8.9418	0.00125863	0.951425
Female	muscle	43.4818	0.00252386	25.2478	0.0296088	5.17978e-05	0			Raw data										Raw data										Raw data
Female	muscle	33.4824	0.254417	17.6576	5.75024	1.00882	0.759686			Sexual distinction	Sample	2^-△△ct	Cq Std. Dev							Sexual distinction	Sample	2^-△△ct	Cq Std. Dev							Sexual distinction	Sample	2^-△△ct	Cq Std. Dev
Female	brain	21.0379	0.0718771	6.20451	16006.7	797.148	4.2043			F	Liver	206.715	80.695							I	liver	115.146	79.0721							Male	liver	0	0
Female	brain	20.7935	0.407467	6.58868	12502.2	3484.86	4.09699			F	Liver	8.9418	0.00125863							I	liver	694.831	20.4305							Male	liver	42.8488	13.2248
Female	spleen	32.2688	0.245243	14.928	38.1188	6.44878	1.58114			F	Muscle	0.0296088	5.17978e-05							I	liver	1111.66	125.053							Male	liver	0	0
Female	spleen	30.3164	0.0567443	16.37	13.9344	0.547928	1.14409			F	Muscle	5.75024	1.00882							I	muscle	137.611	61.8555							Male	muscle	1229.17	120.298
Female	kidney	29.9532	0.401944	22.9441	7.73213	10.9329	0.888299			F	Brain	16006.7	797.148							I	muscle	31.5177	5.07564							Male	muscle	173.188	0
Female	kidney	31.8887	0.410533	16.2914	15.0073	4.21376	1.1763			F	Brain	12502.2	3484.86							I	muscle	1.75988	0.00299916							Male	muscle	32.8828	13.6116
Female	intestine	34.1966	1.1556	19.1481	2.36508	1.71486	0.373845			F	Spleen	38.1188	6.44878							I	brain	14463.7	212.665							Male	brain	21214.6	2179.71
Female	intestine	32.4658	0.362032	18.4628	3.31691	0.823723	0.520734			F	Spleen	13.9344	0.547928							I	brain	32749.7	6851.54							Male	brain	17880.7	1924.32
Female	heart	40.5686	0.00193917	23.1135	0.129994	0.000174729	0			F	Kidney	7.73213	10.9329							I	brain	183.422	0.0210745							Male	brain	2023.2	374.656
Female	heart	32.4108	0.0899805	15.1316	32.8954	2.05035	1.51714			F	Kidney	15.0073	4.21376							I	spleen	138.13	14.8655							Male	spleen	81.857	7.212
Female	gonads	31.7099	7.16504e-05	17.783	5.23057	0.000259772	0.718549			F	Intestine	2.36508	1.71486							I	spleen	310.999	98.885							Male	spleen	3893.71	926.239
Female	gonads	28.4367	0.0403704	11.9485	298.537	8.35277	2.475			F	Intestine	3.31691	0.823723							I	spleen	16.7544	0.656778							Male	kidney	69.8437	10.9097
Male	liver	#DIV/0!	#DIV/0!		0	0	0			F	Heart	0.129994	0.000174729							I	kidney	62.0433	5.16359							Male	kidney	68.8938	12.4257
Male	liver	31.76	0.452548	14.784	42.8488	13.2248	1.63194			F	Heart	32.8954	2.05035							I	kidney	97.0374	3.80389							Male	kidney	4.86125	3.58713
Male	liver	#DIV/0!	#DIV/0!		0	0	0			F	Gonads	5.23057	0.000259772							I	kidney	23.0629	10.9714							Male	intestine	4.31784	2.99734
Male	muscle	29.17	0.141421	9.90999	1229.17	120.298	3.08961			F	Gonads	298.537	8.35277							I	intestine	3.01521	4.26405							Male	intestine	57.0726	1.39851
Male	muscle	34.47	0	12.7338	173.188	0	2.23852													I	intestine	26.3483	13.1046							Male	intestine	9.08796	3.18397
Male	muscle	32.295	0.615183	15.1953	32.8828	13.6116	1.51697													I	intestine	3.59382	4.2243							Male	heart	21.8409	0
Male	brain	20.955	0.148492	5.80105	21214.6	2179.71	4.32663			Descriptive Statistics										I	heart	6.81699	0.200443							Male	heart	33.7947	0
Male	brain	23.24	0.155563	6.04807	17880.7	1924.32	4.25238				Sample Size	Mean	Standard Deviation	SE of Mean						I	heart	98.3723	7.22576							Male	heart	32.2503	25.6928
Male	brain	32.33	0.268701	9.20005	2023.2	374.656	3.30604			liver	2	107.829	139.847	98.8865						I	heart	33.8248	2.48454							Male	gonads	7391.47	723.396
Male	spleen	29.42	0.127279	13.8178	81.857	7.212	1.91306			muscle	2	2.89	4.04465	2.86						I	gonads	12784.1	313.262							Male	gonads	13647.8	1002.47
Male	spleen	24.435	0.346482	8.26377	3893.71	926.239	3.59036			brain	2	14254.5	2478.04	1752.24						I	gonads	763.436	65.5549							Male	gonads	134607	7253.73
Male	kidney	31.77	0.226274	14.0528	69.8437	10.9097	1.84413			spleen	2	26.0265	17.1014	12.0925
Male	kidney	33.205	0.26163	14.0755	68.8938	12.4257	1.83818			kidney	2	11.3695	5.1442	3.6375						Descriptive Statistics										Descriptive Statistics
Male	kidney	33.305	1.18087	18.1179	4.86125	3.58713	0.686748			intestine	2	2.841	0.67317	0.476							Sample Size	Mean	Standard Deviation	SE of Mean							Sample Size	Mean	Standard Deviation	SE of Mean
Male	intestine	34.925	1.09602	18.2585	4.31784	2.99734	0.635266			heart	2	16.5125	23.1684	16.3825						liver	3	640.547	500.472	288.948						liver	3	14.283	24.7389	14.283
Male	intestine	32.525	0.0353553	14.3355	57.0726	1.39851	1.75643			gonads	2	151.884	207.399	146.653						muscle	3	56.963	71.4105	41.2289						muscle	3	478.415	653.951	377.559
Male	intestine	33.685	0.516188	17.0317	9.08796	3.18397	0.958466													brain	3	15798.9	16324.2	9424.75						brain	3	13706.2	10254.1	5920.23
Male	heart	33.92	0	15.721	21.8409	0	1.33927			Overall ANOVA										spleen	3	155.294	147.872	85.3737						spleen	2	1987.78	2695.39	1905.93
Male	heart	33.43	0	15.0913	33.7947	0	1.52885				DF	Sum of Squares	Mean Square	F Value	Prob>F					kidney	3	60.7143	37.0049	21.3648						kidney	3	47.8663	37.2467	21.5044
Male	heart	33.46	1.30108	15.4341	32.2503	25.6928	1.50853			Model	7	353353000	50479000	65.091	2.00867e-06					intestine	3	10.9857	13.3073	7.68298						intestine	3	23.493	29.1788	16.8464
Male	gonads	27.36	0.141421	7.32182	7391.47	723.396	3.86873			Error	8	6204120	775515							heart	3	46.338	47.0427	27.1601						heart	3	29.2953	6.5017	3.75376
Male	gonads	25.045	0.106066	6.43557	13647.8	1002.47	4.13506			Total	15	359557000								gonads	2	6773.78	8499.92	6010.35						gonads	3	51882.2	71710.3	41401.9
Male	gonads	20.705	0.0777817	3.13265	134607	7253.73	5.12907
Inter sex	liver	32.335	1.08187	13.5167	115.146	79.0721	2.06125			Fisher Test										Overall ANOVA										Overall ANOVA
Inter sex	liver	28.64	0.0424264	10.7298	694.831	20.4305	2.84188				MeanDiff	SEM	t Value	Prob	Alpha	Sig	LCL	UCL			DF	Sum of Squares	Mean Square	F Value	Prob>F						DF	Sum of Squares	Mean Square	F Value	Prob>F
Inter sex	liver	31.095	0.162635	10.0561	1111.66	125.053	3.04597			muscle liver	-104.939	880.633	-0.11916	0.90808	0.05	0	-2135.68	1925.8		Model	7	664628000	94946800	2.35107	0.07799					Model	7	6864210000	980601000	1.40044	0.27535
Inter sex	muscle	30.655	0.671751	13.1424	137.611	61.8555	2.13865			brain liver	14146.7	880.633	16.0642	2.26258e-07	0.05	1	12115.9	16177.4		Error	15	605767000	40384500							Error	15	10503100000	700210000
Inter sex	muscle	31.185	0.233345	15.2013	31.5177	5.07564	1.49855			brain muscle	14251.6	880.633	16.1834	2.13608e-07	0.05	1	12220.8	16282.3		Total	22	1270390000								Total	22	17367400000
Inter sex	muscle	38.5317	0.00245862	19.3545	1.75988	0.00299916	0.245482			spleen liver	-81.802	880.633	-0.09289	0.92828	0.05	0	-2112.54	1948.94
Inter sex	brain	25.425	0.0212132	6.34993	14463.7	212.665	4.16028			spleen muscle	23.1365	880.633	0.02627	0.97968	0.05	0	-2007.61	2053.88		Fisher Test										Fisher Test
Inter sex	brain	21.365	0.304056	5.18677	32749.7	6851.54	4.51521			spleen brain	-14228.5	880.633	-16.1571	2.16327e-07	0.05	1	-16259.2	-12197.7			MeanDiff	SEM	t Value	Prob	Alpha	Sig	LCL	UCL			MeanDiff	SEM	t Value	Prob	Alpha	Sig	LCL	UCL
Inter sex	brain	35.8001	0.000165761	12.651	183.422	0.0210745	2.26345			kidney liver	-96.459	880.633	-0.10953	0.91548	0.05	0	-2127.2	1934.28		muscle liver	-583.584	5188.74	-0.11247	0.91194	0.05	0	-11643.1	10475.9		muscle liver	464.132	21605.7	0.02148	0.98314	0.05	0	-45587.3	46515.6
Inter sex	spleen	26.61	0.155563	13.0643	138.13	14.8655	2.14029			kidney muscle	8.4795	880.633	0.00963	0.99255	0.05	0	-2022.26	2039.22		brain liver	15158.4	5188.74	2.92141	0.01053	0.05	1	4098.87	26217.9		brain liver	13691.9	21605.7	0.63372	0.53581	0.05	0	-32359.6	59743.3
Inter sex	spleen	27.09	0.46669	11.9266	310.999	98.885	2.49276			kidney brain	-14243.1	880.633	-16.1737	2.146e-07	0.05	1	-16273.9	-12212.4		brain muscle	15742	5188.74	3.03388	0.00837	0.05	1	4682.46	26801.5		brain muscle	13227.7	21605.7	0.61223	0.54955	0.05	0	-32823.7	59279.2
Inter sex	spleen	30.51	0.0565685	16.1041	16.7544	0.656778	1.22413			kidney spleen	-14.657	880.633	-0.01664	0.98713	0.05	0	-2045.4	2016.09		spleen liver	-485.253	5188.74	-0.09352	0.92673	0.05	0	-11544.8	10574.3		spleen liver	1973.5	24155.9	0.0817	0.93597	0.05	0	-49513.6	53460.6
Inter sex	kidney	28.415	0.120208	14.2173	62.0433	5.16359	1.79269			intestine liver	-104.987	880.633	-0.11922	0.90804	0.05	0	-2135.73	1925.75		spleen muscle	98.3313	5188.74	0.01895	0.98513	0.05	0	-10961.2	11157.9		spleen muscle	1509.37	24155.9	0.06248	0.951	0.05	0	-49977.7	52996.5
Inter sex	kidney	29.17	0.0565685	13.5701	97.0374	3.80389	1.98694			intestine muscle	-0.049	880.633	-5.56418e-05	0.99996	0.05	0	-2030.79	2030.69		spleen brain	-15643.7	5188.74	-3.01493	0.0087	0.05	1	-26703.2	-4584.13		spleen brain	-11718.4	24155.9	-0.48511	0.6346	0.05	0	-63205.5	39768.7
Inter sex	kidney	31.179	0.714115	15.7291	23.0629	10.9714	1.36291			intestine brain	-14251.6	880.633	-16.1834	2.13602e-07	0.05	1	-16282.4	-12220.9		kidney liver	-579.833	5188.74	-0.11175	0.9125	0.05	0	-11639.4	10479.7		kidney liver	33.5833	21605.7	0.00155	0.99878	0.05	0	-46017.9	46085
Inter sex	intestine	34.02	0	25.7989	3.01521	4.26405	0.479317			intestine spleen	-23.1855	880.633	-0.02633	0.97964	0.05	0	-2053.93	2007.56		kidney muscle	3.75133	5188.74	0.000722976	0.99943	0.05	0	-11055.8	11063.3		kidney muscle	-430.549	21605.7	-0.01993	0.98436	0.05	0	-46482	45620.9
Inter sex	intestine	33.11	0.749533	15.5456	26.3483	13.1046	1.42075			intestine kidney	-8.5285	880.633	-0.00968	0.99251	0.05	0	-2039.27	2022.21		kidney brain	-15738.2	5188.74	-3.03315	0.00839	0.05	1	-26797.8	-4678.71		kidney brain	-13658.3	21605.7	-0.63216	0.5368	0.05	0	-59709.8	32393.2
Inter sex	intestine	33.7982	2.43174	19.1712	3.59382	4.2243	0.555556			heart liver	-91.316	880.633	-0.10369	0.91996	0.05	0	-2122.06	1939.43		kidney spleen	-94.58	5188.74	-0.01823	0.9857	0.05	0	-11154.1	10964.9		kidney spleen	-1939.92	24155.9	-0.08031	0.93705	0.05	0	-53427	49547.2
Inter sex	heart	34.21	0.0424264	17.4012	6.81699	0.200443	0.833592			heart muscle	13.6225	880.633	0.01547	0.98804	0.05	0	-2017.12	2044.36		intestine liver	-629.561	5188.74	-0.12133	0.90504	0.05	0	-11689.1	10430		intestine liver	9.21	21605.7	0.000426276	0.99967	0.05	0	-46042.3	46060.7
Inter sex	heart	27.615	0.106066	13.5518	98.3723	7.22576	1.99287			heart brain	-14238	880.633	-16.1679	2.15204e-07	0.05	1	-16268.7	-12207.2		intestine muscle	-45.9773	5188.74	-0.00886	0.99305	0.05	0	-11105.5	11013.5		intestine muscle	-454.922	21605.7	-0.02106	0.98348	0.05	0	-46506.4	45596.5
Inter sex	heart	31.975	0.106066	15.0919	33.8248	2.48454	1.52924			heart spleen	-9.514	880.633	-0.0108	0.99164	0.05	0	-2040.26	2021.23		intestine brain	-15788	5188.74	-3.04274	0.00822	0.05	1	-26847.5	-4728.44		intestine brain	-13682.7	21605.7	-0.63329	0.53608	0.05	0	-59734.1	32368.8
Inter sex	gonads	27.405	0.0353553	6.52815	12784.1	313.262	4.10667			heart kidney	5.143	880.633	0.00584	0.99548	0.05	0	-2025.6	2035.89		intestine spleen	-144.309	5188.74	-0.02781	0.97818	0.05	0	-11203.8	10915.2		intestine spleen	-1964.29	24155.9	-0.08132	0.93626	0.05	0	-53451.4	49522.8
Inter sex	gonads	26.9086	0.124034	10.5963	763.436	65.5549	2.88277			heart intestine	13.6715	880.633	0.01552	0.98799	0.05	0	-2017.07	2044.41		intestine kidney	-49.7287	5188.74	-0.00958	0.99248	0.05	0	-11109.3	11009.8		intestine kidney	-24.3733	21605.7	-0.00113	0.99911	0.05	0	-46075.8	46027.1
										gonads liver	44.0555	880.633	0.05003	0.96133	0.05	0	-1986.69	2074.8		heart liver	-594.209	5188.74	-0.11452	0.91035	0.05	0	-11653.7	10465.3		heart liver	15.0123	21605.7	0.000694832	0.99945	0.05	0	-46036.5	46066.5
										gonads muscle	148.994	880.633	0.16919	0.86985	0.05	0	-1881.75	2179.74		heart muscle	-10.625	5188.74	-0.00205	0.99839	0.05	0	-11070.2	11048.9		heart muscle	-449.12	21605.7	-0.02079	0.98369	0.05	0	-46500.6	45602.3
										gonads brain	-14102.6	880.633	-16.0142	2.31817e-07	0.05	1	-16133.3	-12071.9		heart brain	-15752.6	5188.74	-3.03592	0.00834	0.05	1	-26812.1	-4693.08		heart brain	-13676.9	21605.7	-0.63302	0.53625	0.05	0	-59728.3	32374.6
										gonads spleen	125.858	880.633	0.14292	0.88989	0.05	0	-1904.88	2156.6		heart spleen	-108.956	5188.74	-0.021	0.98352	0.05	0	-11168.5	10950.6		heart spleen	-1958.49	24155.9	-0.08108	0.93645	0.05	0	-53445.6	49528.6
										gonads kidney	140.514	880.633	0.15956	0.87718	0.05	0	-1890.23	2171.26		heart kidney	-14.3763	5188.74	-0.00277	0.99783	0.05	0	-11073.9	11045.2		heart kidney	-18.571	21605.7	-0.000859542	0.99933	0.05	0	-46070	46032.9
										gonads intestine	149.043	880.633	0.16925	0.8698	0.05	0	-1881.7	2179.79		heart intestine	35.3523	5188.74	0.00681	0.99465	0.05	0	-11024.2	11094.9		heart intestine	5.80233	21605.7	0.000268556	0.99979	0.05	0	-46045.7	46057.3
										gonads heart	135.371	880.633	0.15372	0.88164	0.05	0	-1895.37	2166.11		gonads liver	6133.24	5801.18	1.05724	0.30713	0.05	0	-6231.69	18498.2		gonads liver	51867.9	21605.7	2.40066	0.02979	0.05	1	5816.41	97919.3
																				gonads muscle	6716.82	5801.18	1.15784	0.26503	0.05	0	-5648.1	19081.7		gonads muscle	51403.7	21605.7	2.37917	0.03106	0.05	1	5352.28	97455.2
										Liver	107.829	98.8865								gonads brain	-9025.16	5801.18	-1.55575	0.14061	0.05	0	-21390.1	3339.76		gonads brain	38176	21605.7	1.76694	0.09757	0.05	0	-7875.46	84227.5
										Muscle	2.89	2.86								gonads spleen	6618.49	5801.18	1.14089	0.2718	0.05	0	-5746.44	18983.4		gonads spleen	49894.4	24155.9	2.06551	0.0566	0.05	0	-1592.73	101381
										Brain	14254.5	1752.24								gonads kidney	6713.07	5801.18	1.15719	0.26529	0.05	0	-5651.86	19078		gonads kidney	51834.3	21605.7	2.3991	0.02988	0.05	1	5782.83	97885.8
										Spleen	26.0265	12.0925								gonads intestine	6762.8	5801.18	1.16576	0.26191	0.05	0	-5602.13	19127.7		gonads intestine	51858.7	21605.7	2.40023	0.02981	0.05	1	5807.2	97910.1
										Kidney	11.3695	3.6375								gonads heart	6727.45	5801.18	1.15967	0.26431	0.05	0	-5637.48	19092.4		gonads heart	51852.9	21605.7	2.39996	0.02983	0.05	1	5801.4	97904.3
										Intestine	2.841	0.476
										Heart	16.5125	16.3825								Liver	640.547	288.948								Liver	14.283	14.283
										Gonads	151.884	146.653								Muscle	56.963	41.2289								Muscle	478.415	377.559
																				Brain	15798.9	9424.75								Brain	13706.2	5920.23
																				Spleen	155.294	85.3737								Spleen	1987.78	1905.93
																				Kidney	60.7143	21.3648								Kidney	47.8663	21.5044
																				Intestine	10.9857	7.68298								Intestine	23.493	16.8464
																				Heart	46.338	27.1601								Heart	29.2953	3.75376
																				Gonads	6773.78	6010.35								Gonads	51882.2	41401.9

## Sheet: KISS2
Kiss2 expression (qPCR) Raw data									Analysis tissues of each sex
Sexual distinction	Sample	Cq mean	Cq Std. Dev	△ct mean	2^-△△ct mean	2^-△△ct Std.Dev
Female	Liver	34.1615	0.870545	16.991	8.59293	4.19533			Kiss2 in female										Kiss2 in inter sex										Kiss2 in male
Female	Liver	34.1467	0.908174	16.1815	15.3224	8.71652
Female	Muscle	27.498	0.0668384	10.7519	584.142	27.0341			Raw data										Raw data										Raw data
Female	Muscle	26.137	0.36388	10.4804	720.083	187.989			Sexual distinction	Sample	2^-△△ct	Cq Std. Dev							Sexual distinction	Sample	2^-△△ct	Cq Std. Dev							Sexual distinction	Sample	2^-△△ct	Cq Std. Dev
Female	Brain	26.1831	0.360249	11.8381	280.477	65.7291			Female	Liver	8.59293	4.19533							Inter sex	Liver	3.98444	4.04945							Male	Liver	4.42628	2.61295
Female	Brain	25.3531	0.10137	10.7004	605.952	43.3499			Female	Liver	15.3224	8.71652							Inter sex	Liver	2.96452	3.03976							Male	Liver	4.27046	2.921
Female	Spleen	26.9031	0.474468	12.7725	148.77	43.6674			Female	Muscle	584.142	27.0341							Inter sex	Muscle	2.27011	3.49201							Male	Muscle	380.202	121.534
Female	Spleen	25.352	0.217978	11.4575	360.735	56.437			Female	Muscle	720.083	187.989							Inter sex	Muscle	8.37582	8.05822							Male	Muscle	294.26	148.783
Female	Kidney	25.5445	0.415878	12.0677	240.702	63.429			Female	Brain	280.477	65.7291							Inter sex	Brain	0.5329	0.690339							Male	Brain	181.084	30.6622
Female	Kidney	25.6707	0.656172	11.0952	494.637	239.438			Female	Brain	605.952	43.3499							Inter sex	Brain	1.27047	1.28629							Male	Brain	62.9557	42.6777
Female	Intestine	28.2357	0.0690635	14.3065	49.7187	2.37802			Female	Spleen	148.77	43.6674							Inter sex	Spleen	2.14651	1.64977							Male	Spleen	9.03659	2.36706
Female	Intestine	28.8968	1.18732	14.5117	51.7862	30.606			Female	Spleen	360.735	56.437							Inter sex	Spleen	11.079	9.51092							Male	Spleen	1036.66	142.903
Female	Heart	29.658	0.781378	12.6488	173.864	101.288			Female	Kidney	240.702	63.429							Inter sex	Kidney	24.8854	26.6547							Male	Kidney	1165.28	97.6468
Female	Heart	30.3713	0.873714	12.9037	148.411	89.3624			Female	Kidney	494.637	239.438							Inter sex	Kidney	112.673	193.806							Male	Kidney	103.719	53.8754
Female	Gonads	23.0327	0.433083	9.64054	1301.52	417.49			Female	Intestine	49.7187	2.37802							Inter sex	Intestine	1.9177	1.79296							Male	Intestine	34.9085	7.7549
Female	Gonads	23.2804	0.747266	8.3326	3434.56	1926.89			Female	Intestine	51.7862	30.606							Inter sex	Intestine	4.16607	6.97052							Male	Intestine	30.3587	2.44343
Inter sex	Liver	30.6869	1.49056	18.465	3.98444	4.04945			Female	Heart	173.864	101.288							Inter sex	Heart	26.2875	16.2106							Male	Heart	23.6633	6.19379
Inter sex	Liver	35.2892	2.08224	19.1574	2.96452	3.03976			Female	Heart	148.411	89.3624							Inter sex	Heart	0.331122	0.326489							Male	Heart	16.2341	7.05772
Inter sex	Muscle	34.0336	3.05806	20.6019	2.27011	3.49201			Female	Gonads	1301.52	417.49							Inter sex	Gonads	537.968	329.966							Male	Gonads	9862.35	4265.14
Inter sex	Muscle	34.3547	5.13107	19.3042	8.37582	8.05822			Female	Gonads	3434.56	1926.89							Inter sex	Gonads	235.361	15.444							Male	Gonads	9896.36	288.452
Inter sex	Brain	35.643	2.30064	21.93	0.5329	0.690339
Inter sex	Brain	34.546	1.83465	20.114	1.27047	1.28629			Descriptive Statistics										Descriptive Statistics										Descriptive Statistics
Inter sex	Spleen	31.765	2.07152	19.5109	2.14651	1.64977				Sample Size	Mean	Standard Deviation	SE of Mean							Sample Size	Mean	Standard Deviation	SE of Mean							Sample Size	Mean	Standard Deviation	SE of Mean
Inter sex	Spleen	28.8455	1.44236	16.9039	11.079	9.51092			Liver	2	11.9575	4.75812	3.3645						Liver	2	3.4745	0.72054	0.5095						Liver	2	4.348	0.11031	0.078
Inter sex	Kidney	28.0457	1.53377	15.8676	24.8854	26.6547			Muscle	2	652.112	96.1248	67.9705						Muscle	2	5.323	4.31759	3.053						Muscle	2	337.231	60.7702	42.971
Inter sex	Kidney	33.221	6.76234	18.6305	112.673	193.806			Brain	2	443.214	230.146	162.738						Brain	2	0.9015	0.52114	0.3685						Brain	2	122.02	83.5291	59.064
Inter sex	Intestine	34.0088	2.48392	19.9411	1.9177	1.79296			Spleen	2	254.752	149.882	105.983						Spleen	2	6.613	6.31588	4.466						Spleen	2	522.85	726.641	513.812
Inter sex	Intestine	34.2373	3.91695	20.7576	4.16607	6.97052			Kidney	2	367.67	179.559	126.968						Kidney	2	68.779	62.0755	43.894						Kidney	2	634.497	750.634	530.779
Inter sex	Heart	30.4648	0.970794	15.43	26.2875	16.2106			Intestine	2	50.7525	1.46159	1.0335						Intestine	2	3.042	1.58958	1.124						Intestine	2	32.634	3.21734	2.275
Inter sex	Heart	38.0964	3.96091	23.3083	0.331122	0.326489			Heart	2	161.137	17.998	12.7265						Heart	2	13.309	18.3537	12.978						Heart	2	19.9485	5.2531	3.7145
Inter sex	Gonads	24.6947	1.19892	11.1436	537.968	329.966			Gonads	2	2368.04	1508.28	1066.52						Gonads	2	386.664	213.975	151.304						Gonads	2	9879.35	24.0494	17.0055
Inter sex	Gonads	24.7315	0.0948035	12.0644	235.361	15.444
Male	Liver	34.8287	1.16663	18.0532	4.42628	2.61295			Overall ANOVA										Overall ANOVA										Overall ANOVA
Male	Liver	33.3207	1.12712	18.1147	4.27046	2.921				DF	Sum of Squares	Mean Square	F Value	Prob>F						DF	Sum of Squares	Mean Square	F Value	Prob>F						DF	Sum of Squares	Mean Square	F Value	Prob>F
Male	Muscle	27.4258	0.46028	11.4195	380.202	121.534			Model	7	8272880	1181840	3.95235	0.03636					Model	7	249461	35637.2	5.69768	0.01279					Model	7	163448000	23349700	169.393	4.66885e-08
Male	Muscle	28.5066	0.766324	11.8714	294.26	148.783			Error	8	2392180	299022							Error	8	50037.6	6254.7							Error	8	1102740	137843
Male	Brain	25.5521	0.257104	12.4553	181.084	30.6622			Total	15	10665100								Total	15	299498								Total	15	164551000
Male	Brain	29.506	1.10138	14.2232	62.9557	42.6777
Male	Spleen	30.4663	0.374181	16.7979	9.03659	2.36706			Fisher Test										Fisher Test										Fisher Test
Male	Spleen	22.4279	0.207086	9.93299	1036.66	142.903				MeanDiff	SEM	t Value	Prob	Alpha	Sig	LCL	UCL			MeanDiff	SEM	t Value	Prob	Alpha	Sig	LCL	UCL			MeanDiff	SEM	t Value	Prob	Alpha	Sig	LCL	UCL
Male	Kidney	24.6268	0.121522	9.75801	1165.28	97.6468			Muscle Liver	640.155	546.829	1.17067	0.27542	0.05	0	-620.835	1901.14		Muscle Liver	1.8485	79.0866	0.02337	0.98193	0.05	0	-180.526	184.223		Muscle Liver	332.883	371.272	0.8966	0.39611	0.05	0	-523.272	1189.04
Male	Kidney	26.9116	0.837969	13.3951	103.719	53.8754			Brain Liver	431.257	546.829	0.78865	0.45305	0.05	0	-829.733	1692.25		Brain Liver	-2.573	79.0866	-0.03253	0.97484	0.05	0	-184.947	179.801		Brain Liver	117.672	371.272	0.31694	0.7594	0.05	0	-738.483	973.827
Male	Intestine	29.1429	0.318005	14.8391	34.9085	7.7549			Brain Muscle	-208.898	546.829	-0.38202	0.7124	0.05	0	-1469.89	1052.09		Brain Muscle	-4.4215	79.0866	-0.05591	0.95679	0.05	0	-186.796	177.953		Brain Muscle	-215.211	371.272	-0.57966	0.5781	0.05	0	-1071.37	640.944
Male	Intestine	29.0377	0.115012	15.0201	30.3587	2.44343			Spleen Liver	242.795	546.829	0.44401	0.6688	0.05	0	-1018.19	1503.78		Spleen Liver	3.1385	79.0866	0.03968	0.96932	0.05	0	-179.236	185.513		Spleen Liver	518.501	371.272	1.39655	0.20007	0.05	0	-337.653	1374.66
Male	Heart	31.0995	0.36422	15.4079	23.6633	6.19379			Spleen Muscle	-397.36	546.829	-0.72666	0.48815	0.05	0	-1658.35	863.63		Spleen Muscle	1.29	79.0866	0.01631	0.98739	0.05	0	-181.084	183.664		Spleen Muscle	185.619	371.272	0.49995	0.63057	0.05	0	-670.536	1041.77
Male	Heart	32.1121	0.620457	16.0098	16.2341	7.05772			Spleen Brain	-188.462	546.829	-0.34465	0.73925	0.05	0	-1449.45	1072.53		Spleen Brain	5.7115	79.0866	0.07222	0.9442	0.05	0	-176.663	188.086		Spleen Brain	400.829	371.272	1.07961	0.31178	0.05	0	-455.325	1256.98
Male	Gonads	24.1995	0.717913	6.7821	9862.35	4265.14			Kidney Liver	355.712	546.829	0.6505	0.5336	0.05	0	-905.278	1616.7		Kidney Liver	65.3045	79.0866	0.82573	0.43289	0.05	0	-117.07	247.679		Kidney Liver	630.149	371.272	1.69727	0.12808	0.05	0	-226.005	1486.3
Male	Gonads	23.1374	0.0424013	6.6688	9896.36	288.452			Kidney Muscle	-284.443	546.829	-0.52017	0.61703	0.05	0	-1545.43	976.547		Kidney Muscle	63.456	79.0866	0.80236	0.44552	0.05	0	-118.918	245.83		Kidney Muscle	297.267	371.272	0.80067	0.44645	0.05	0	-558.888	1153.42
									Kidney Brain	-75.545	546.829	-0.13815	0.89354	0.05	0	-1336.53	1185.44		Kidney Brain	67.8775	79.0866	0.85827	0.41572	0.05	0	-114.497	250.252		Kidney Brain	512.477	371.272	1.38033	0.20482	0.05	0	-343.677	1368.63
									Kidney Spleen	112.917	546.829	0.20649	0.84156	0.05	0	-1148.07	1373.91		Kidney Spleen	62.166	79.0866	0.78605	0.45449	0.05	0	-120.208	244.54		Kidney Spleen	111.648	371.272	0.30072	0.7713	0.05	0	-744.507	967.803
									Intestine Liver	38.795	546.829	0.07095	0.94518	0.05	0	-1222.19	1299.78		Intestine Liver	-0.4325	79.0866	-0.00547	0.99577	0.05	0	-182.807	181.942		Intestine Liver	28.286	371.272	0.07619	0.94114	0.05	0	-827.869	884.441
									Intestine Muscle	-601.36	546.829	-1.09972	0.30344	0.05	0	-1862.35	659.63		Intestine Muscle	-2.281	79.0866	-0.02884	0.9777	0.05	0	-184.655	180.093		Intestine Muscle	-304.597	371.272	-0.82041	0.43574	0.05	0	-1160.75	551.558
									Intestine Brain	-392.462	546.829	-0.71771	0.49336	0.05	0	-1653.45	868.528		Intestine Brain	2.1405	79.0866	0.02707	0.97907	0.05	0	-180.234	184.515		Intestine Brain	-89.386	371.272	-0.24076	0.8158	0.05	0	-945.541	766.769
									Intestine Spleen	-204	546.829	-0.37306	0.71879	0.05	0	-1464.99	1056.99		Intestine Spleen	-3.571	79.0866	-0.04515	0.96509	0.05	0	-185.945	178.803		Intestine Spleen	-490.216	371.272	-1.32037	0.22323	0.05	0	-1346.37	365.939
									Intestine Kidney	-316.917	546.829	-0.57955	0.57817	0.05	0	-1577.91	944.073		Intestine Kidney	-65.737	79.0866	-0.8312	0.42997	0.05	0	-248.111	116.637		Intestine Kidney	-601.864	371.272	-1.62108	0.14366	0.05	0	-1458.02	254.291
									Heart Liver	149.18	546.829	0.27281	0.79191	0.05	0	-1111.81	1410.17		Heart Liver	9.8345	79.0866	0.12435	0.90411	0.05	0	-172.54	192.209		Heart Liver	15.6005	371.272	0.04202	0.96751	0.05	0	-840.554	871.755
									Heart Muscle	-490.975	546.829	-0.89786	0.39548	0.05	0	-1751.96	770.015		Heart Muscle	7.986	79.0866	0.10098	0.92205	0.05	0	-174.388	190.36		Heart Muscle	-317.283	371.272	-0.85458	0.41764	0.05	0	-1173.44	538.872
									Heart Brain	-282.077	546.829	-0.51584	0.61992	0.05	0	-1543.07	978.913		Heart Brain	12.4075	79.0866	0.15688	0.87922	0.05	0	-169.967	194.782		Heart Brain	-102.072	371.272	-0.27492	0.79034	0.05	0	-958.226	754.083
									Heart Spleen	-93.615	546.829	-0.1712	0.86832	0.05	0	-1354.6	1167.37		Heart Spleen	6.696	79.0866	0.08467	0.93461	0.05	0	-175.678	189.07		Heart Spleen	-502.901	371.272	-1.35453	0.21258	0.05	0	-1359.06	353.254
									Heart Kidney	-206.532	546.829	-0.37769	0.71548	0.05	0	-1467.52	1054.46		Heart Kidney	-55.47	79.0866	-0.70138	0.50295	0.05	0	-237.844	126.904		Heart Kidney	-614.549	371.272	-1.65525	0.13647	0.05	0	-1470.7	241.606
									Heart Intestine	110.385	546.829	0.20186	0.84506	0.05	0	-1150.6	1371.37		Heart Intestine	10.267	79.0866	0.12982	0.89991	0.05	0	-172.107	192.641		Heart Intestine	-12.6855	371.272	-0.03417	0.97358	0.05	0	-868.84	843.469
									Gonads Liver	2356.08	546.829	4.30862	0.00259	0.05	1	1095.09	3617.07		Gonads Liver	383.19	79.0866	4.84519	0.00128	0.05	1	200.816	565.564		Gonads Liver	9875	371.272	26.5977	4.29415e-09	0.05	1	9018.85	10731.2
									Gonads Muscle	1715.93	546.829	3.13796	0.01385	0.05	1	454.936	2976.92		Gonads Muscle	381.341	79.0866	4.82182	0.00132	0.05	1	198.967	563.716		Gonads Muscle	9542.12	371.272	25.7011	5.63346e-09	0.05	1	8685.97	10398.3
									Gonads Brain	1924.82	546.829	3.51997	0.00785	0.05	1	663.834	3185.81		Gonads Brain	385.763	79.0866	4.87773	0.00123	0.05	1	203.389	568.137		Gonads Brain	9757.33	371.272	26.2808	4.72175e-09	0.05	1	8901.18	10613.5
									Gonads Spleen	2113.29	546.829	3.86462	0.00478	0.05	1	852.296	3374.28		Gonads Spleen	380.051	79.0866	4.80551	0.00135	0.05	1	197.677	562.426		Gonads Spleen	9356.5	371.272	25.2012	6.58077e-09	0.05	1	8500.35	10212.7
									Gonads Kidney	2000.37	546.829	3.65812	0.00642	0.05	1	739.379	3261.36		Gonads Kidney	317.885	79.0866	4.01946	0.00384	0.05	1	135.511	500.26		Gonads Kidney	9244.85	371.272	24.9005	7.23622e-09	0.05	1	8388.7	10101
									Gonads Intestine	2317.29	546.829	4.23768	0.00285	0.05	1	1056.3	3578.28		Gonads Intestine	383.623	79.0866	4.85066	0.00127	0.05	1	201.248	565.997		Gonads Intestine	9846.72	371.272	26.5216	4.39281e-09	0.05	1	8990.56	10702.9
									Gonads Heart	2206.9	546.829	4.03581	0.00376	0.05	1	945.911	3467.89		Gonads Heart	373.356	79.0866	4.72084	0.0015	0.05	1	190.981	555.73		Gonads Heart	9859.4	371.272	26.5557	4.34825e-09	0.05	1	9003.25	10715.6
									Liver	11.9575	3.3645								Liver	3.4745	0.5095								Liver	4.348	0.078
									Muscle	652.112	67.9705								Muscle	5.323	3.053								Muscle	337.231	42.971
									Brain	443.214	162.738								Brain	0.9015	0.3685								Brain	122.02	59.064
									Spleen	254.752	105.983								Spleen	6.613	4.466								Spleen	522.85	513.812
									Kidney	367.67	126.968								Kidney	68.779	43.894								Kidney	634.497	530.779
									Intestine	50.7525	1.0335								Intestine	3.042	1.124								Intestine	32.634	2.275
									Heart	161.137	12.7265								Heart	13.309	12.978								Heart	19.9485	3.7145
									Gonads	2368.04	1066.52								Gonads	386.664	151.304								Gonads	9879.35	17.0055

## Sheet: Reference
Reference gene testing
β-actin
GAPDH
	Fig. 1. Gene expression stability of the reference genes calculated by GeNorm software (ACTB is beta actin).
